# Supplementary material for: Malignant cerebral infarction after ChAdOx1 nCov-19 vaccination: a catastrophic variant of vaccine-induced immune thrombotic thrombocytopenia
Source: Nat Commun. 2021 Aug 2;12:4663. doi: 10.1038/s41467-021-25010-x (PMC8329262; doi:10.1038/s41467-021-25010-x)
Supplement: Supplementary file 4 — Source Data [file 41467_2021_25010_MOESM4_ESM.xlsx]

## Sheet: Fig.2
HOURS SINCE ADMISSION			0	0.5	0.52	4.43	6.31	9.05	22.41	17.41	58.41	71.11	78.41	79.11	83.41	95.41	108.41	110.41	119.41	143.41	143.41	167.11	178.41	191.41	214.41	239.41	263.41	286.41	311.41	321.41	359.41	370.41	389.41	407.41	421.41	431.11	432.41	479.41	492.41	496.41	503.41	516.41	526.41	538.41	551.41	575.41	599.41	623.41
VALUE	Units	Interval	2021-03-18 07:19:00	2021-03-18 08:09:00	2021-03-18 08:11:00	2021-03-18 12:02:00	2021-03-18 13:50:00	2021-03-18 16:24:00	2021-03-19 06:00:00	2021-03-19 09:44:00	2021-03-19 16:30:00	2021-03-20 07:00:00	2021-03-20 18:00:00	2021-03-21 06:30:00	2021-03-21 14:00:00	2021-03-21 14:30:00	2021-03-21 19:00:00	2021-03-22 07:00:00	2021-03-22 20:00:00	2021-03-22 22:00:00	2021-03-23 07:00:00	2021-03-24 07:00:00	2021-03-24 07:00:00	2021-03-24 12:12:00	2021-03-24 12:38:00	2021-03-25 06:30:00	2021-03-25 18:00:00	2021-03-26 07:00:00	2021-03-26 12:00:00	2021-03-27 06:00:00	2021-03-28 07:00:00	2021-03-29 07:00:00	2021-03-30 06:00:00	2021-03-30 11:01:00	2021-03-31 07:00:00	2021-03-31 17:00:00	2021-04-01 06:30:00	2021-04-02 07:00:00	2021-04-02 08:00:00	2021-04-02 18:00:00	2021-04-03 13:00:00	2021-04-04 07:00:00	2021-04-04 21:00:00	2021-04-05 06:30:00	2021-04-06 07:00:00	2021-04-06 11:51:00	2021-04-07 07:00:00	2021-04-07 20:00:00
PLATELETS	x10^3	150 - 450	44	38	34	53	49	78	54	23	34	23	50	33	68	31	57	51	47	58	51	49	73	100	184	257	263	344	284	228	117	90	94	100	83	70	78	64	45	46	44	35	38	32	34	53	47	67
